# Supplementary material for: Immune Response Is Key to Genetic Mechanisms of SARS-CoV-2 Infection With Psychiatric Disorders Based on Differential Gene Expression Pattern Analysis
Source: Front Immunol. 2022 Feb 4;13:798538. doi: 10.3389/fimmu.2022.798538 (PMC8854505; doi:10.3389/fimmu.2022.798538)
Supplement: Supplementary file 1 [file DataSheet_1.xlsx]

## Sheet: Table1
Supplementary Table 1: DEGs of COVID-19, BD, SZ and LOD
COVID-19	BD	LOD	SZ
A2ML1	KCNH3	LOC100271722	NUP188
A3GALT2	MOP-1	FLJ46446	SLC18A1
AACS	RAD51L1	DDHD2	PRICKLE2
ABCA10	FAM53B	CATSPER2	ENTPD3
ABCA17P	ZNF528	XLOC_l2_013001	DARC
ABCA3	MAX	STAG3L4	CA12
ABCA6	CSE1L	SPDYE8P	NM_018953
ABCB5	C18orf25	XLOC_014111	LTB4R2
ABCB8	C7orf44	XLOC_l2_007834	GFRA2
ABCB9	ARL17A	CKAP4	SERPING1
ABCC2	RASGEF1B	AATK	BDNF
ABCC3	GRINA	CYP4F3	ERAS
ABCC6	SAMD1	NQO2	PHLDB1
ABHD1	CAMK2D	XLOC_001265	CCNE1
ABHD17C	BTG3	MSRB2	PLXNA1
ABHD2	TRA	LRRC4	SALL1
ABHD5	ZNF546	NFU1	PNMA2
ABI3BP	CSGALNACT1	IL1R1	XAGE3
ABLIM2	CNOT6L	OXER1	EIF4G1
ABLIM3	KIAA1267	LOC100506029	ALDH4A1
ABO	FKBP9	XLOC_003510	KCNJ14
ABTB2	SLPI	XLOC_013308	TSPAN16
ACACB	DLEU2	SH2D4B	GTF2H1
ACAN	PYHIN1	EPAS1	SLC45A1
ACAP2	ANGEL2	SLC9B1	IL28RA
ACBD7	ZNF767	XLOC_000055	NM_021192
ACCSL	PSPC1	ANKRD36BP2	RPL10L
ACER1	CNPY4	SPON1	RNF186
ACER2	FIZ1	SLC22A4	ZP2
ACMSD	EZH2	GPM6B	LDB1
ACOT11	MIOS	CYP27A1	SCAP
ACOT2	SCAPER	CA4	SARDH
ACOT6	C15orf51	XLOC_006846	C21orf56
ACOT7	PLOD2	EXD2	FAM19A2
ACOX1	C8orf48	MIR600HG	TCTN1
ACOX2	LRRC37A3	PDE9A	BCL2L14
ACP1	ENSA	XLOC_l2_001953	CCL26
ACPT	RORA	ANKK1	C11orf49
ACRBP	MESDC2	XLOC_008372	APOL2
ACSBG1	PTGFRN	XLOC_009074	CDK1
ACSBG2	BDP1	AIM2	P4HA3
ACSL4	ZBTB44	XLOC_l2_012135	DEFB135
ACSM1	RAPGEF6	RLN1	ACP2
ACTL10	COL19A1	XLOC_004308	ECM1
ACTR2	C15orf28	XLOC_011681	FAM110B
ACVR1C	MAMDC4	XLOC_010555	C15orf2
ACVRL1	MCM10	NR6A1	C13orf30
ADAM12	SH3YL1	LOC100289090	PNCK
ADAM20P1	PPP2R5C	LOC100129216	SATB2
ADAM32	SLFN12	XLOC_013555	SPINLW1
ADAMDEC1	RASGRP1	PPAP2B	CTNND1
ADAMTS13	MATR3	FAM153A	RASSF6
ADAMTS14	HIST4H4	TGM3	C16orf46
ADAMTS17	RDM1	LCTL	TAF1C
ADAMTS4	C16orf89	NRG1	UBD
ADAMTS6	UHRF1	XLOC_l2_013149	POM121L12
ADAMTS8	ZNF507	MGAM	ODF4
ADAMTSL5	DLGAP5	LINC00402	ERVFRDE1
ADCK1	RAPGEF1	FAM177B	C12orf68
ADCY10	KIAA1632	SLC22A1	S100A13
ADCY3	CYP1B1	FAM153B	PTDSS2
ADCY4	CDKL3	DTX1	FGFR2
ADCY5	MITF	LOC100133991	CCDC134
ADCY6	YLPM1	ZSWIM5	LOC100132963
ADD3_AS1	BNIP3L	DKFZP434K028	CUL4B
ADGRA2	PDK1	INSC	ZNF133
ADGRB1	PVALB	FLJ38379	SLC5A4
ADGRB2	SCAND2	ZNF331	OSGIN1
ADGRE3	CD109	INHBB	ING1
ADGRF3	TAS2R4	XLOC_011117	TMEM27
ADGRG2	SP140L	XLOC_l2_009884	KCNJ1
ADGRG6	PDZD9	ELOVL4	PAICS
ADGRV1	TBC1D29	XLOC_001430	PRKAB2
ADIPOR1	GOLGA8A	XLOC_l2_013532	GAGE10
ADM2	CASC5	CACNA1E	MYBPC1
ADORA2A_AS1	DLG4	PCBP3-OT1	CLDND1
ADORA2B	MBOAT2	LOC440131	HCFC2
ADPGK_AS1	PFN2	LOC100507209	UGT2B4
ADPRHL1	RAD21L1	ANK3	ADRA1A
ADRA2A	KRT8	ADM	ATP2B3
ADRB1	RFXAP	LOC100507427	C9orf171
ADRB2	TMEM135	LOC96610	NKAIN4
ADSSL1	UBE3B	SRXN1	SNRPN
AEBP1	TGIF2	DNASE1L3	HCN3
AFAP1	PPM1D	TREML2P1	SH3RF2
AFAP1_AS1	LPAL2	USP45	TGFA
AFAP1L2	TBC1D4	TRPM6	GM2A
AGBL2	ROS1	GALNT14	PAIP2
AGO4	HIST1H3G	LOC100507254	CACNB2
AGPAT1	CUBN	LOC100505857	LPPR2
AGTPBP1	DDI2	PDE4DIP	ALDH3A1
AHDC1	DSC2	XLOC_l2_004640	IL1RL2
AHNAK2	UBE2C	LOC283713	BBS5
AHSP	YME1L1	XLOC_002035	CTSB
AIF1	TOP2A	SLC16A10	USP9Y
AIFM2	SCML1	MDS2	ELMO3
AIM1L	C9orf156	DUSP13	NPFFR2
AIRE	CYorf15B	XLOC_003878	SLC5A2
AJUBA	KIAA1919	XLOC_004635	USP4
AK4	CTDP1	ADAM23	NAT1
AK7	C11orf61	SYN2	DYNC2LI1
AK8	SLC34A2	XLOC_000263	AMPD3
AKAP14	NCOA5	XLOC_000671	GPT2
AKAP2	CUL1	XLOC_013167	TKTL1
AKAP3	SFRS5	XLOC_013181	EYA2
AKAP6	AFF3	ENTPD2	C11orf1
AKR1C1	GLDC	EBF1	IQCF6
AKR7A2P1	PID1	XLOC_013480	MYL3
AKR7A3	AMZ2	VNN1	TBXAS1
AKR7L	DCUN1D4	LOC641510	LCE2D
ALDH1A1	TET1	BLNK	KIF23
ALDH1A3	KCTD3	XLOC_008371	PREX2
ALDH1B1	CNST	LOC100507489	MAL2
ALDH1L2	RBL2	XLOC_012694	CNGB3
ALDH4A1	ZNF133	VSIG4	SLC9A11
ALDH7A1	BAIAP3	XLOC_002108	SYBU
ALDH8A1	TP63	UST	P2RY6
ALDOB	HSD17B7P2	LOXHD1	GSTA2
ALG1L9P	HDGFRP3	LOC100507387	GJB5
ALK	ITPKB	XLOC_010561	UBAP2L
ALKBH3_AS1	STARD8	GUSBP3	POU6F2
ALMS1_IT1	CLSPN	GPR27	FGA
ALOX12P2	STAG3L4	LOC100652866	OPRL1
ALOX15B	NR2C1	APLN	CTLA4
ALOX5	PRKY	XLOC_005807	MC4R
ALPK1	C14orf118	BEND7	KCNIP3
ALPK3	R3HDM1	RAD54B	C1orf49
ALS2CR11	MND1	PLEKHG1	AKT1
ALX4	CDKN3	XLOC_013588	GALNT10
AMH	ZBTB1	XLOC_004832	ICOS
AMICA1	PLP2	AKAP2	OPHN1
AMN	MYO9A	C6orf105	C7orf45
AMOTL1	FCRL3	P2RX5	ATP6V0A1
ANAPC1P1	C9orf3	FCRL2	RFPL4B
ANGPT4	ATP5S	NT5E	FLT1
ANGPTL2	PECI	LOC100131043	PAX4
ANGPTL3	PTPN11	LOC100131796	TMEM100
ANGPTL4	TAS2R13	SPINK2	C1orf223
ANGPTL6	COASY	XLOC_004545	CLDN7
ANGPTL7	RTTN	CRIP3	SPG21
ANKDD1B	PARP15	NUP62CL	TYRP1
ANKK1	CDC42BPA	BMX	OR4D2
ANKLE1	COX6C	HOOK1	GPR89A
ANKRD13A	ASPM	XLOC_005278	DHRS1
ANKRD13B	PDE7A	NLRP7	EGFLAM
ANKRD18A	C13orf34	UTS2	SPIRE2
ANKRD18DP	DMTF1	C1orf145	TSHR
ANKRD20A8P	PRC1	MMP9	DUSP4
ANKRD20A9P	CRYBB1	LRRC6	SDCBP2
ANKRD31	KCNQ5	CCDC164	OR13H1
ANKRD33B	MELK	FAM178A	SIRPA
ANKRD35	SYTL2	IGLL1	DMTF1
ANKRD36BP2	PBX3	XLOC_005458	TMEM198
ANKRD37	TOM1L1	LOC100505530	OR4N2
ANKRD44	TSC22D2	TREML3	PLAC1
ANKRD45	LATS1	ZNF396	NRP1
ANKRD53	KIAA1468	GLIS2	PRX
ANKRD54	NID1	KIAA0125	FGF12
ANKRD6	MKL2	SH3PXD2A	AMOTL1
ANKRD62P1_PARP4P3	CLEC2D	FGF9	SLC17A4
ANKRD7	TARDBP	LOC100506549	MSI2
ANKS6	TDRD9	LOC100129408	ZNF846
ANO2	STAMBPL1	FAM129C	CRYGA
ANO5	RGL1	C11orf80	TPTE2
ANP32A	RBM14	PACRGL	RIMS2
ANXA10	AP4M1	XLOC_l2_008226	BNIPL
AP1M2	PRDM2	AK5	ZNF323
AP1S1	KIAA1797	TXNRD3	TAGLN3
AP1S3	RAB23	CELSR1	SYDE1
AP3B2	UBAP2	ACVR1C	CDC7
AP4M1	ADAM6	FCRL1	EIF5AL1
APAF1	CUL7	WNT7B	GXYLT1
APBA1	MMP19	SPRY1	PROM2
APBB1IP	CCDC21	MAGED4B	DPRX
APBB2	KIF21A	CDHR3	C1orf198
APC	PTGFR	LOC100506465	CSF3
APC2	KIF14	DAAM2	MPPED1
APCDD1L	RUNX1	SNORD116-11	DYRK1A
APLP1	HP1BP3	KDELC1	NM_173860
APMAP	AXL	CR2	DPP6
APOA2	ANKRD10	IGLL5	MIER3
APOBEC3H	FNDC3A	FAM151A	SPRR2D
APOE	NBEA	LOC100233156	AP3D1
APOF	FLJ36031	LOC100653245	CECR5
APOLD1	KCTD11	XLOC_004896	OR8B3
APOM	ANO2	SPIB	NRP2
AQP10	EPB41	TPST1	LMX1A
AQP9	SFRS2IP	CD22	TMEM37
AR	ZMYM6	KCNG1	STOX2
ARFIP1	CRLS1		PRDM11
ARHGAP15	ARHGAP6		HMGCLL1
ARHGAP20	ERAP2		SYTL4
ARHGAP23	KLRC1		CPNE1
ARHGAP25	FBN2		NUDT2
ARHGAP26	PI15		DDB1
ARHGAP26_IT1	C21orf96		FOXN3
ARHGAP29	SIP1		GDAP1L1
ARHGAP33	DNPEP		ENPP3
ARHGAP39	SCAMP5		FAM82A1
ARHGAP44	MDM1		NCR2
ARHGEF12	TPX2		OR2F1
ARHGEF17	RANBP17		PRMT8
ARHGEF19	KLF12		KCNH4
ARHGEF26	CFTR		KRTAP10-9
ARHGEF26_AS1	HFE		NIPA2
ARHGEF28	NUDT4		TMC5
ARHGEF33	C7orf54		CLCN1
ARHGEF34P	S100A8		PPARG
ARHGEF35	ADAMTSL4		COL4A6
ARHGEF39	COX11		ARHGAP28
ARHGEF5	ZNF614		TBX20
ARHGEF6	FAM190B		CXCL10
ARL11	CDK13		TRIM66
ARL4A	MGST1		NM_006361
ARL4D	RAD51C		B4GALT2
ARL6IP1	ZNF107		EPHX3
ARL9	CTPS2		SNX11
ARMC12	NEIL3		PCDHA6
ARMC9	LRCH3		PDIA4
ARMCX4	LRP1		MFSD10
ARNTL2	PLEKHA1		NRG1
ARPC3	HADHB		OR8B12
ARPC5	KRT18		NFRKB
ARPP21	GPBP1L1		KAT2A
ARRDC3	YWHAE		C11orf71
ARSJ	ATAD2B		CPO
ART4	ITPR1		HOMER3
ASAP3	C14orf2		MYOG
ASB2	GOLGA8B		C21orf29
ASCC2	ADD1		ENSA
ASGR2	TYMS		SCGB2A1
ASH2L	C2orf88		HOXC6
ASIC1	KCNH8		SSTR4
ASIC3	SEC31A		CGB1
ASMT	ZNF510		SPATA18
ASPN	STAB1		ZBTB20
ASRGL1	FCRL1		FAIM
ASTL	ANKRD36B		SLC30A10
ASTN2	RBM4		TMC8
ASTN2_AS1	PCID2		MUC21
ATAD3C	NOTCH2		SLC22A12
ATAT1	NPCDR1		PPP1R1C
ATF3	POMT1		GYPB
ATF5	MGEA5		VPS13D
ATG16L2	GALNT1		RRBP1
ATG9B	C4orf23		LHFPL3
ATL1	C3orf31		SLC39A7
ATM	WAC		DBNDD1
ATN1	KLRG1		SLC29A1
ATOH8	PRELID2		WNT2
ATP13A4	FAM120A		DEFB132
ATP1A3	PTPRK		ZNF772
ATP1B1	SERINC3		DAK
ATP1B2	NFATC3		SORBS1
ATP2A1	ERI2		ATP8B1
ATP2C2	MON2		RIMBP2
ATP5F1	CAPRIN2		PSMB5
ATP5L2	HP		KCTD15
ATP6AP1L	LOC100131642		OR10A4
ATP6V1A	NRF1		C2orf85
ATP6V1B2	LOC100131826		GALNT8
ATP6V1C2	ZNF407		TRIM7
ATP6V1E2	GUSBL2		SLC38A11
ATP6V1G2	ZXDC		TAC4
ATP7B	THADA		PTPN21
ATP8A2	RAB3IP		LRRC16A
ATP8B3	HMMR		NEK11
ATP9A	RPL31		KRTAP22-1
ATXN7L2	LOC100128868		CMTM4
AUNIP	NFX1		CDH6
AURKB	CEP120		EDN1
AURKC	ALS2CR12		KLK12
AVPI1	NFAT5		KHK
AXL	AAK1		B4GALNT3
AZIN2	KYNU		OTUD7A
B3GNT4	TMEM40		LATS2
B4GALNT4	PTPRA		KLHL5
B4GALT1_AS1	FOXJ3		OOEP
B4GALT2	ZBED5		DUOXA1
BAALC	LTBP1		RLF
BABAM1	AURKA		DLX2
BACH1	PER3		TMPRSS3
BAG1	KIAA1841		EFTUD1
BAG3	RFTN1		LAMB3
BAHCC1	C8orf38		KRTAP5-2
BAIAP2L1	FOXP1		CTXN3
BAIAP3	RPRD1A		MFI2
BAMBI	FAM188A		CHEK1
BASP1	SLC7A11		GPR162
BATF2	MTMR10		CHRNA2
BAZ1A	LOC100130428		KCNIP4
BAZ2B	EWSR1		IKZF4
BBS1	TBC1D19		NM_153632
BBS5	SMG1		PPOX
BCAR3	OCLM		MVP
BCAS1	LRTOMT		RUNX1T1
BCL2L10	CECR1		RRH
BCL2L15	TMEM87A		MKS1
BCL6B	ITGB1		ATP8B3
BCO2	ZNF236		SPATA8
BDNF	BRCA2		SLC44A4
BEGAIN	MINA		ITM2C
BEND3	CCDC84		ZNF750
BEND4	MXI1		TRAF5
BEND7	ANLN		NBAS
BEST3	UBE2L3		TPRA1
BEST4	MACF1		GPX2
BFSP1	ZNF587		C6orf141
BFSP2	LEPR		SAP130
BHLHE40_AS1	NAF1		NEU4
BHLHE41	FBXW7		PCDHA3
BIK	ESPN		GABRR3
BIN3_IT1	RALGAPA1		SRY
BIRC5	NUP62CL		RFX1
BLACAT1	CCM2		PIP5K1A
BLVRB	EYA3		KRTAP21-2
BMP1	ZWILCH		BMP3
BMP2K	FRAT1		TBCK
BNC2	ARL6		ZNF619
BNIP3L	ARHGEF6		TCEAL1
BNIPL	NDUFA4		GNRHR
BOD1L1	ADAM28		LOC286238
BOK	UBAC2		CNGB1
BPGM	LOC153328		LMO7
BRCAT54	RC3H2		ABCG1
BRSK1	TRIM52		C2orf89
BRSK2	RBBP6		RORA
BSG	CD84		SMAD5
BSN	WDR33		SHOX
BSPRY	ZNF44		PRSS8
BTBD18	HIST1H3H		QSOX2
BTBD19	CCNH		OR2A2
BTBD3	RAB34		COL4A4
BTF3	C21orf81		OR51B4
BTG3	KIAA0101		ANTXR1
BTN1A1	RNF11		GAS2L1
BTN3A1	CELF2		GIGYF2
C10orf25	ATM		SLCO4A1
C11orf45	BACH2		MACROD1
C11orf49	STXBP5		RECK
C11orf63	MYH10		PRR20B
C11orf65	C13orf18		ABI1
C11orf84	CREG1		GRIA2
C11orf95	GLE1		ZDHHC4
C12orf29	BTBD11		EXOC2
C12orf71	MYL6		LAMA4
C12orf74	CLTA		NPHP3
C12orf76	HKR1		OR7C2
C14orf105	GDPD3		DNMT3B
C14orf132	EXOG		SYTL2
C14orf178	SLC25A13		GPHN
C14orf79	FERMT1		P2RY4
C14orf80	TEKT2		KRTAP25-1
C15orf27	DMC1		PELI3
C15orf52	EFCAB4B		TRRAP
C16orf46	DCLRE1B		DPY19L2
C16orf59	ZNF75A		PDK3
C16orf95	ULK4		FOLR4
C16orf96	TTC17		KIF4B
C17orf51	SOX6		NF2
C17orf53	ACTC1		OR2T1
C17orf58	UTRN		PLA2G4D
C17orf78	LTC4S		TXNDC2
C17orf96	N4BP2L1		CD8A
C18orf65	PI3		ENOX2
C19orf18	GOLGA2B		MBNL1
C19orf35	CBLB		SPRR2G
C19orf47	GPR152		LGALS14
C19orf54	LOC100132099		SLC30A7
C19orf68	PLXND1		SLC22A24
C19orf73	CEP135		BANK1
C1QTNF6	SLC4A7		HTR3A
C1QTNF9	TCL1A		KRT10
C1R	EEF1B2		C1QTNF5
C1S	ABCA5		WNT7B
C1orf100	MYH4		OR2T6
C1orf101	MED12L		BSPRY
C1orf105	ABLIM1		ZNF286A
C1orf177	ATXN7L1		PPIL3
C1orf189	XRRA1		CREB5
C1orf194	CCDC52		MFSD4
C1orf198	CD99L2		TRIM71
C1orf204	TSPAN7		FGD3
C1orf54	ZNF280D		SPINK14
C1orf61	CCDC123		REC8
C1orf95	CALM1		NUDT10
C2	AFF2		C1orf185
C20orf173	ZNF226		ZAR1L
C20orf195	EYA4		MED18
C20orf96	NCAPG		ADNP
C21orf58	CCDC93		ZFYVE9
C21orf62	C2orf84		KDM5D
C21orf62_AS1	GOSR1		LCE6A
C22orf23	LSM14B		MKI67
C22orf24	RGS6		PAK7
C2orf16	FBXO22		PLA2G4C
C2orf48	LIMD1		PABPC1L2B
C3	SLC20A1		TPD52
C3orf14	PTGDR		FOXL1
C3orf18	TERF2		C2orf44
C3orf20	DET1		C5orf4
C3orf35	RBP7		NM_024015
C3orf52	KIF15		TBC1D5
C3orf67	NCAPH		NM_004502
C3orf80	SNX14		MUC1
C4orf36	WDHD1		STAR
C4orf46	ITPRIP		CXCR2
C5AR2	EPB41L4A		OVOL1
C5orf47	ACSL4		CYLD
C6orf10	SYNE1		TIPARP
C6orf132	RSAD2		ANO7
C6orf201	FYN		GPR17
C6orf25	TBCA		NUP155
C6orf52	FAM105A		OPN1MW2
C7orf13	TEX9		LFNG
C7orf57	HIST1H3C		EDA
C7orf61	C6orf204		GDPD1
C8G	MBNL3		MCM3
C8orf31	DTWD1		GPR81
C8orf37_AS1	MAST4		GART
C8orf46	PDCD11		PGM5
C9orf117	ARL4A		PLA2G4E
C9orf131	C17orf88		MAPRE3
C9orf153	TXNDC11		KANK1
C9orf24	TMEM63A		IGDCC3
C9orf43	ALG1L		CCK
C9orf47	COL24A1		C15orf43
C9orf72	SP140		TNIP3
C9orf78	TRIM49		CCDC79
CA1	DNAJA1		SLC45A4
CA11	DIAPH3		KCNJ13
CA14	PLSCR4		NCS1
CAB39	SESN1		TGIF1
CAB39L	BRIP1		NM_000523
CABLES1	SOCS3		C1QTNF3
CABP4	GRIN2B		ARHGAP25
CABYR	GAPT		NM_030661
CACHD1	EGFR		MTMR2
CACNA1A	CD47		PC
CACNA1C	LOC100131541		HAP1
CACNA1D	KHDRBS2		PTPN3
CACNA1F	C1QTNF6		ABCA5
CACNA1G_AS1	TMEM56		GIGYF1
CACNA1H	SUSD3		CEACAM18
CACNA1I	NEDD9		ARHGAP9
CACNA2D2	BUB1		C8orf42
CACNA2D4	CENPF		SLC1A5
CACNB1	RNASEN		SPP1
CACNB3	DOCK9		TBL2
CACNG8	CASP8		GRID1
CACTIN_AS1	FAM13A		SLC22A14
CADM1	SKA3		RBPMS
CADM4	GPR135		KIF13B
CAGE1	ZEB2		ZDHHC19
CALD1	TAS2R3		COL4A3BP
CALM2	NUSAP1		KCNK7
CAMKK1	CDYL		GBA2
CAND2	FOXO3		PACS1
CAP1	HCG8		ZNF132
CAPN11	RBM33		DMRT1
CAPN14	RPS27L		ARMCX3
CARD14	LOC441242		NAT8
CARD16	RBBP8		THOC2
CARD8	ZBTB20		CCDC120
CARD8_AS1	KRT74		ZNF189
CASC15	BEND2		CACNA1D
CASC2	FAM133B		DHRS9
CASKIN1	KIAA0748		DBH
CASP1	INADL		GPR37L1
CASP16P	XK		LPCAT4
CASP4	PRR11		SLC12A6
CASS4	GYPE		XPC
CASZ1	PFDN5		WRAP53
CAT	ZWINT		MRGPRX1
CATIP	PLA2G7		CELSR1
CATIP_AS2	FGD3		TEDDM1
CATSPER1	GLRX5		PCDHA13
CATSPER2P1	C14orf159		CDIPT
CATSPERB	FAM105B		EGR2
CATSPERG	VTI1A		GRIK2
CAV2	RBM23		SILV
CBARP	SLC18A2		SLC6A11
CBLN3	UBE2E3		ITIH4
CBR3_AS1	LONP1		SLC2A12
CCBL1	SENP7		MRPL39
CCDC102B	CRYGS		ZNF311
CCDC103	CDC42		RNASE4
CCDC106	CCNB1		GJA8
CCDC114	MTERFD2		ENC1
CCDC120	NPIPL3		CDH10
CCDC122	RAB27A		LY6D
CCDC126	FAM13B		ALS2CR8
CCDC13_AS1	RUFY3		ZNF596
CCDC136	MYEOV2		RASL11A
CCDC154	ATXN2L		PHLPP2
CCDC162P	ANXA3		CLCN4
CCDC163P	OCR1		RASGEF1B
CCDC168	SP2		NUDCD1
CCDC169	PDE4DIP		ARRB2
CCDC171	C15orf26		PREPL
CCDC173	KIAA0831		EDN2
CCDC176	GPR21		ZNF238
CCDC18	ANK3		ZNF334
CCDC184	TPRXL		PCDHA5
CCDC36	DBI		SMO
CCDC37	DCLRE1C		HRH4
CCDC38	MAF		C4orf36
CCDC42B	CISD2		EXTL2
CCDC51	ANTXR2		DDR2
CCDC62	WASF3		TMEM217
CCDC64B	TTC3		EIF5A
CCDC66	PGM2L1		LRIG3
CCDC67	MKKS		ALAS1
CCDC73	STIL		TMEM211
CCDC78	ATF7IP		NM_024501
CCDC79	C7orf69		PILRB
CCDC81	CD96		C10orf67
CCDC83	EML5		EEPD1
CCDC85A	LARP1B		SLC7A7
CCDC85C	CENPE		RAMP3
CCDC96	PHC3		ZNF292
CCER2	PIK3AP1		CD33
CCHCR1	CLIP4		NLRP9
CCL11	RFX3		WBSCR28
CCL27	RPL30		ISL2
CCM2L	ECT2		TPD52L3
CCNA2	NF2		ZIC2
CCNB2	NFIA		MECOM
CCND2_AS1	RPL35A		COLEC11
CCNDBP1	RPL32P3		ZMPSTE24
CCNE1	SGOL2		NM_153620
CCNF	ZNF569		EFCAB8
CCR2	WWOX		ABCC8
CCR3	GNG11		GSPT1
CCR9	GBA		NGB
CCT6B	MXD3		SPRR4
CD151	IGJ		TMCC2
CD1A	AEBP2		NM_024017
CD1B	PPIG		TSC1
CD1E	DNMT1		SEC14L4
CD2	SIRT5		NM_153693
CD209	CCDC76		UBE2D3
CD300A	SEC62		PAN2
CD300LB	FDFT1		VAV3
CD320	C17orf57		AK3L1
CD3D	HIST1H2AG		GPR150
CD40	GLS		CPXM1
CD46	IFNAR2		LRCH2
CD48	EGF		GRHL1
CD52	RABGAP1L		ITPRIP
CD58	PAQR8		OLR1
CD80	LRRFIP1		TPST2
CD81_AS1	WRNIP1		ZC3HAV1L
CD83	PPP2R3C		ACTA2
CD93	SIN3A		CNNM4
CDC20	SLFN13		TRAK2
CDC20B	KLHL28		RASSF5
CDC25A	C11orf51		PRKCG
CDC25C	ENKUR		TSPAN4
CDC34	ANKRD44		MAGED4B
CDC42BPG	KIAA0020		TMEM195
CDC42EP1	MS4A14		GPX6
CDC42EP3	ATRX		RGSL1
CDC42P3	HIBCH		C6orf174
CDC45	KLHL9		URB2
CDC6	KIF4A		HIST1H2BF
CDCA2	MITD1		BLK
CDCA3	DCAF5		SLC6A9
CDCA4	HEBP1		NOX1
CDCA5	CTNNAL1		SLC27A2
CDCA7	FAM175A		NM_024016
CDCA8	GPR15		APH1A
CDCP1	USP12		JPH2
CDH13	ATAD1		SCNN1A
CDH26	POTEE		TMPRSS15
CDH4	KIF20B		CDK16
CDHR1	DTL		THOC5
CDHR2	SGOL1		BRI3
CDHR3	LRRC8B		DUSP13
CDHR5	FXYD5		TMEM22
CDK1	HRSP12		CD79B
CDK5	ZNF121		EHMT1
CDKL2	HAUS1		BICD1
CDKL3	ATP5E		ZYX
CDKN1A	PHOSPHO2		GABRG3
CDKN2A	FCGR1A		PTPN7
CDKN2B_AS1	F5		BRIP1
CDNF	CLIC2		C14orf183
CDRT1	PUS3		ZNF200
CDS1	RPL21P44		REEP6
CDT1	GPATCH1		BBOX1
CDYL	XRCC6BP1		SNAP25
CEACAM19	CDC14A		HAS1
CEACAM4	CDK8		BMF
CEBPB_AS1	EIF3J		SERPINA9
CECR2	RCHY1		PPP1R10
CECR7	C10orf68		ACVRL1
CELA1	CLYBL		SLC24A3
CELA2B	SIAE		TMLHE
CELF3	PLCL1		CXCL1
CELF5	CHORDC1		PDE4DIP
CELF6	SS18		UGDH
CELSR1	DNAJC15		ZNF280B
CELSR2	SPTA1		PCGF2
CELSR3	MINPP1		TFF1
CELSR3_AS1	ISCA1		MAPKAPK2
CEMIP	GGTA1		CNNM2
CENPA	HMGN3		CHI3L1
CENPM	BCL2L14		BAI1
CEP112	TAS2R31		FAM189B
CEP170B	PEX19		FAF2
CEP19	PNPLA8		VPS4B
CEP41	ARHGAP17		C1orf144
CEP55	CENPI		RIN1
CEP57L1	HMGN5		KCND3
CEP63	C9orf68		SIL1
CEPT1	CEP70		ETV2
CERCAM	FANCI		TNFRSF21
CERS3	KIF11		MID1
CES4A	PRKD3		KIF2A
CFAP20	CCDC23		NGFRAP1
CFAP43	C20orf108		TUBB4
CFAP46	KDM5A		CD5L
CFAP54	SPTBN1		CABP7
CFAP70	C10orf46		SF1
CFB	WDR52		KCNA5
CFL2	C22orf43		DNAJC16
CHADL	PIBF1		MAPK8
CHAF1B	SLAMF1		SLC6A18
CHEK1	LRBA		PTBP1
CHGA	SERPING1		LRIT2
CHI3L1	FLJ13197		CD79A
CHKB_AS1	KPNA3		AGXT2L1
CHMP4C	CNTLN		C9orf57
CHN1	C17orf42		TMC7
CHPF	TRIB3		MECR
CHRM5	ASH2L		PDYN
CHRNA2	DNAJC6		CSF3R
CHRNA5	BPI		CAPRIN2
CHRND	DPP3		SLC22A25
CHRNG	SLC26A8		LOC646627
CHST15	UGT1A9		PABPC1L2A
CHST6	C2orf3		TOP2B
CHST8	CCPG1		HAL
CHURC1	TAS2R20		KLHL7
CIART	LUC7L3		TAGLN2
CIB2	EFHA2
CIB3	MR1
CILP	CMAS
CILP2	FBXW11
CIT	PPA1
CITED4	WFDC11
CKM	COL6A3
CLCA3P	PCDH9
CLCN2	MBNL2
CLDN12	RNF160
CLDN23	CALD1
CLDN3	CSTA
CLDN7	SERPINB10
CLEC11A	KLRK1
CLEC12A	APLF
CLEC18B	MGLL
CLEC2D	SLTM
CLEC4A	SFRS18
CLEC7A	ZFC3H1
CLIC5	NBR2
CLIC6	CEACAM6
CLIP1_AS1	C8orf44
CLIP3	GYPA
CLNK	RBM16
CLRN1	C5orf25
CLSPN	SFRS8
CLTCL1	ATP5G2
CLU	WDR7
CLUHP3	C14orf156
CLYBL	LILRB4
CLYBL_AS2	RRM2
CMC1	PCNT
CMTM5	HELB
CMTM6	ANGEL1
CMTM8	ATR
CMTR2	RPIA
CMYA5	PLK1S1
CNBP	PIP5K1B
CNFN	FBXO10
CNKSR1	CDK5RAP2
CNKSR3	C1orf150
CNN3	ATAD2
CNR1	ZNF83
CNTD1	KIF23
CNTD2	ITGA1
CNTN2	RPS24
CNTN4	PDS5B
CNTNAP1	NIN
CNTNAP2	ARAP2
COL11A2	TFDP1
COL13A1	CXCL5
COL17A1	TRA2A
COL24A1	FANCD2
COL27A1	IMPG2
COL4A3	SUPT7L
COL4A4	SNHG3-RCC1
COL6A1	LPAR1
COL6A3	GRSF1
COL6A4P2	STX17
COL6A6	DBT
COL7A1	NEK1
COL8A2	WDR78
COLCA1	MIR17HG
COLEC12	ABCB4
COLGALT2	LETMD1
COMMD6	PSIP1
COPB2	SPG11
COPZ2	MAOA
CORO2A	ZFYVE9
CORO2B	PIWIL4
CORO6	MKI67
CORT	MAD2L2
COX6B1	MBTD1
COX6B2	HIST1H2AC
CPA5	SERPINI1
CPAMD8	FECH
CPB2	AIF1
CPEB2_AS1	CHURC1
CPLX1	NUP54
CPNE5	BARD1
CPNE6	CAPN3
CPNE9	KTELC1
CPPED1	TBL1X
CPQ	FLJ41327
CPS1	ROD1
CPVL	FANCL
CR1	UTY
CR1L	SSX2IP
CRABP2	ZBTB4
CRACR2B	ZNF738
CRAT37	GRB14
CRB2	ANAPC10
CRB3	STAM2
CREB1	IGF2BP3
CREG1	C6orf182
CRIP2	USP36
CRLF2	TBCK
CRLF3	PIGL
CRYBB1	SCN9A
CRYM	FCRL5
CSF1	RPL17
CSF1R	ZFYVE27
CSF2RA	MCM4
CSF2RB	PCM1
CSF3R	PTPN13
CSNK1A1P1	TPMT
CSNK1G2_AS1	IKZF2
CSPG5	RGS17
CSRNP1	BCAS3
CSTA	RAP1GAP
CTAGE6	RARS
CTBP1_AS	ACSL3
CTC_436P18.1	REV3L
CTD_2201E9.1	NR3C2
CTD_2201I18.1	ZNF354B
CTIF	DLG1
CTRC	POLE
CTSB	TRAPPC9
CTSF	SAMSN1
CTSLP2	DIS3L2
CTSS	ST3GAL1
CTTNBP2NL	TAF9
CTU2	UBE2Q2
CUL4A	EPHX2
CUX2	SLC25A15
CX3CR1	RASGRF2
CXADR	PRTFDC1
CXCL1	CSTF3
CXCL11	DSC3
CXCR1	ZHX1
CXCR2	MEIS1
CXXC4	G2E3
CXorf21	RPL11
CXorf58	CCDC14
CYB5R2	PROS1
CYB5RL	ITGA4
CYBB	THBS1
CYP17A1	FCHSD1
CYP21A1P	CLEC5A
CYP24A1	TMEM176B
CYP27B1	RRM2B
CYP2A6	RBL1
CYP2B7P	LGALS2
CYP2C8	INSIG1
CYP2E1	STX1B
CYP2J2	ZFAND6
CYP2S1	ZNF45
CYP3A4	ODF2L
CYP4F3	ATP8A1
CYP51A1_AS1	FRG1
CYR61	S100A12
CYSLTR1	UBXN2A
CYSRT1	CENPC1
CYTH4	ADAM33
CYTL1	VRK2
CYYR1	NCOA7
DACT1	CRYZL1
DACT3_AS1	KIAA1009
DAGLA	C22orf34
DARS_AS1
DBF4B
DBH
DBH_AS1
DBIL5P
DBNDD2
DCAF12
DCAF6
DCHS1
DCK
DCLK2
DCST1
DCST2
DCT
DCTN1_AS1
DCUN1D1
DDAH1
DDO
DDR1
DDX17
DDX43
DECR1
DENND2C
DENND2D
DENND5B
DENND5B_AS1
DENND6B
DEPDC4
DEPTOR
DERL3
DFNA5
DFNB31
DGAT2
DGCR10
DGKI
DHCR24
DHCR7
DHDH
DHH
DHRS11
DHRS4L1
DHRS7
DHX37
DIAPH3_AS2
DICER1
DICER1_AS1
DIP2C
DIRAS1
DIRC3
DISC2
DIXDC1
DKFZp779M0652
DKK2
DKK3
DLC1
DLEC1
DLEU7_AS1
DLG2
DLG4
DLG5
DLGAP1
DLGAP3
DLGAP4_AS1
DLL1
DLX2
DMKN
DMXL2
DNAAF1
DNAAF3
DNAH10
DNAH11
DNAH12
DNAH17
DNAH3
DNAH6
DNAH7
DNAH8
DNAI2
DNAJB13
DNAJB7
DNAJB8_AS1
DNAJC18
DNAJC27
DNAJC27_AS1
DNAJC30
DNAJC5B
DNAL1
DNALI1
DNASE1L3
DNM1
DNM3OS
DNMBP_AS1
DNMT3B
DOCK1
DOCK11
DOCK3
DOCK5
DOK7
DPEP2
DPF1
DPH3P1
DPM2
DPP9_AS1
DPPA4
DPY19L2P1
DPYSL4
DQX1
DRAXIN
DRC7
DRD5
DRICH1
DSCAS
DSCR9
DSEL
DTNA
DTX1
DTX3
DUOX1
DUSP19
DUSP21
DUSP6
DUSP8
DYNC1I1
DYTN
DZANK1
DZIP1L
E2F1
E2F7
E2F8
EBF1
EBI3
ECE2
ECHDC1
ECM1
ECM2
ECT2L
EDA
EDIL3
EDN1
EDNRB_AS1
EDRF1_AS1
EEF1A1
EEF1B2
EEF1G
EEF2KMT
EFCAB10
EFCAB12
EFCAB5
EFCAB6
EFHB
EFNA1
EFNA3
EFNA4
EFNA5
EFNB2
EGF
EGFL7
EGLN1
EGLN3
EGOT
EHD2
EHD4_AS1
EHF
EHHADH
EIF3E
EIF3J
EIF3L
EIF4B
EIF5AL1
ELF3
ELL3
ELOVL3
EMB
EMC3
EMC3_AS1
EME1
EMX1
ENAH
ENAM
ENDOU
ENO3
ENO4
ENPP2
ENTPD1
ENTPD2
ENTPD3
ENTPD8
EOMES
EPAS1
EPB41
EPB42
EPHB2
EPN2
EPN2_AS1
EPN2_IT1
EPS8L1
EPS8L2
ERBB2
ERBB2IP
ERBB3
ERC2
EREG
ERG
ERICH3
ERICH6
ERRFI1
ERVFRD_1
ERVH48_1
ESAM
ESCO2
ESM1
ESPL1
ESR1
ESR2
ETNK2
ETS1
ETV4
ETV5
EVC
EVI2A
EVI2B
EXD3
EXO1
EXOC1
EXOC3_AS1
EXOC3L1
EXOC3L2
EXPH5
EZR_AS1
F11
F12
F2
F2RL3
FAAP20
FABP5
FADS1
FADS2
FALEC
FAM104A
FAM106B
FAM109B
FAM110B
FAM110C
FAM111A
FAM120C
FAM126B
FAM127C
FAM129A
FAM131B
FAM132A
FAM149A
FAM157A
FAM160A1
FAM161A
FAM166A
FAM167A
FAM167A_AS1
FAM171A1
FAM172BP
FAM174B
FAM179A
FAM181B
FAM183B
FAM189B
FAM196A
FAM209B
FAM20C
FAM210B
FAM212A
FAM212B
FAM213A
FAM222A
FAM222B
FAM228A
FAM229B
FAM26E
FAM35BP
FAM46C
FAM49B
FAM53A
FAM57A
FAM65B
FAM66A
FAM66B
FAM69B
FAM71D
FAM71F2
FAM72B
FAM72D
FAM81A
FAM81B
FAM83D
FAM83H
FAM86B1
FAM86C2P
FAM86DP
FAM8A1
FAM90A25P
FAM95C
FANCA
FANCC
FANCE
FANCG
FANK1
FAR2P2
FARP1
FASN
FAT2
FAXDC2
FBF1
FBLL1
FBLN5
FBN1
FBXL18
FBXL19_AS1
FBXL2
FBXL5
FBXL8
FBXO10
FBXO15
FBXO2
FBXO24
FBXO36
FBXO38
FBXO39
FBXO40
FBXO7
FBXO9
FBXW9
FCER1A
FCER2
FCGR2A
FCGR3A
FCGR3B
FCGRT
FCRLB
FDXR
FECH
FER1L4
FERMT2
FEZ1
FGD1
FGD5
FGF11
FGF14_AS2
FGF18
FGF2
FGF8
FGF9
FGFBP3
FGFR1
FGFR1OP2
FGFR3
FGFR4
FGL2
FHAD1
FHL2
FHOD3
FIGNL2
FIZ1
FKBP7
FKBP9
FLI1
FLJ12825
FLJ13224
FLJ22447
FLJ23867
FLJ26850
FLJ30679
FLJ31104
FLJ31356
FLJ36777
FLJ38576
FLJ40194
FLJ45079
FLJ45513
FLT1
FMN1
FMO6P
FN1
FNDC5
FNDC7
FNDC8
FOLR2
FOSB
FOXB2
FOXC1
FOXC2
FOXD2
FOXD2_AS1
FOXJ1
FOXM1
FOXP4
FOXP4_AS1
FOXRED2
FPGT
FPR1
FPR2
FRAT1
FRAT2
FRG1JP
FRMD3
FRMD5
FRMD6
FRMD6_AS1
FRMD7
FRRS1
FRS3
FSCN1
FSCN2
FSD1
FSIP1
FSIP2
FSTL3
FSTL4
FTCD
FUNDC2
FUT2
FXYD1
FXYD6
FXYD7
FYB
FZD3
FZD4
FZD5
G0S2
G6PC3
GABARAPL2
GABRD
GABRR2
GADD45B
GADD45G
GAL3ST4
GALNT9
GALR2
GAMT
GAPT
GAREML
GARNL3
GAS2L1
GAS6
GATA1
GATA2_AS1
GATA3_AS1
GBAP1
GBP2
GBP5
GBP6
GBP7
GCA
GCM2
GCOM1
GCSAML
GDE1
GDF7
GDF9
GDI2
GEMIN8P4
GFI1B
GFRA2
GGNBP1
GIMAP1
GIMAP2
GIMAP4
GIMAP6
GIMAP7
GIMAP8
GINS2
GINS3
GINS4
GIPC2
GIPC3
GIPR
GJB6
GJC2
GJD4
GK
GLB1L
GLB1L3
GLDC
GLIPR1
GLIS3
GLP2R
GLRA1
GLRX
GLRX5
GLS2
GLT1D1
GLT8D2
GLTPD2
GLUD1P7
GLUL
GLYATL1
GLYATL2
GMFG
GMPPA
GMPR
GNA11
GNA14
GNAI3
GNAO1
GNAS_AS1
GNG3
GNG8
GOLGA2P7
GOLGA6L4
GP1BA
GP6
GPC1
GPC2
GPC5
GPLD1
GPNMB
GPR137
GPR143
GPR152
GPR153
GPR161
GPR179
GPR19
GPR3
GPR65
GPR84
GPRC5B
GPRC5D
GPRIN1
GPSM1
GPT
GPT2
GRAMD1B
GRAMD3
GRB10
GRB14
GREB1L
GREM2
GRIFIN
GRIK5
GRIN2C
GRIN3B
GRIP1
GRIP2
GRK4
GRM2
GRTP1
GS1_259H13.2
GSDMA
GSG1
GSG2
GSN_AS1
GSPT1
GSTA1
GSTTP2
GTF2H5
GTF2IRD1P1
GTF2IRD2
GTF3C2_AS1
GTSE1
GTSF1
GTSF1L
GUCA1B
GUCD1
GUCY2D
GUK1
GVINP1
GYPA
GYPB
GYPC
GZMK
H1FX
H2AFY2
HAGH
HAL
HAR1A
HAS1
HAS3
HAUS5
HAVCR1
HAVCR1P1
HBEGF
HCFC1_AS1
HCG23
HCG27
HCK
HCLS1
HCN2
HCN3
HCP5
HCRT
HCRTR1
HDAC11
HDAC11_AS1
HEATR4
HEATR9
HEMGN
HERC2P4
HERC6
HES5
HEXA_AS1
HFE2
HFM1
HHAT
HHLA3
HIF1A_AS2
HIGD1B
HILPDA
HIPK1_AS1
HIPK3
HIST1H1T
HIST1H2BC
HIST1H2BO
HIST1H4C
HIST3H2BB
HIST3H3
HJURP
HKDC1
HLA_DMB
HLA_DOA
HLA_DPA1
HLA_DPB1
HLA_DRA
HLF
HLX_AS1
HM13_AS1
HMGA2
HMGB3
HMGN2P46
HNRNPA1P33
HNRNPF
HOMER1
HOTAIRM1
HOTS
HOXA10
HOXA6
HOXA9
HOXB4
HOXD1
HP09053
HPCAL4
HPD
HPDL
HPS3
HRAT5
HRK
HS3ST3A1
HSD11B1L
HSD17B11
HSD17B13
HSD17B8
HSD3B7
HSDL2
HSF2BP
HSF4
HSPA2
HSPA4L
HSPA6
HSPA8
HSPB1
HSPBAP1
HSPBP1
HSPG2
HTR2A
HTR3B
HTR6
HTT_AS
HULC
HUS1B
HVCN1
HYAL3
ICA1
ICAM1
ICAM3
ID2_AS1
IDI2
IER3
IER5
IFI16
IFI27L1
IFIT1B
IFITM10
IFITM2
IFNA21
IFNAR1
IFNAR2
IFNGR1
IFNL1
IFNLR1
IFT140
IFT172
IFT22
IFT43
IFT74_AS1
IFT81
IGF2
IGF2R
IGFBP4
IGFBP6
IGSF22
IGSF3
IGSF6
IGSF9
IGSF9B
IKZF4
IL10RB
IL10RB_AS1
IL12A
IL13RA1
IL16
IL17C
IL17RB
IL17RC
IL17RE
IL18RAP
IL1B
IL2
IL20RB
IL27
IL31RA
IL5
IL6R
IL7R
IL9R
ILDR1
ILDR2
IMP3
IMPG2
INCA1
INF2
INHBB
INSL3
INSL6
IPMK
IPW
IQCC
IQCH
IQCH_AS1
IQCK
IQGAP1
IQGAP3
IQSEC2
IRAIN
IRAK2
IRF2
IRF6
IRGQ
IRS1
IRX5
ISCA1
ISM1
ISM1_AS1
ISOC2
ISYNA1
ITFG1_AS1
ITGA10
ITGA2
ITGA2B
ITGA3
ITGA4
ITGA7
ITGA9
ITGA9_AS1
ITGAD
ITGAE
ITGB1BP2
ITGB4
ITGB5
ITIH2
ITIH3
ITPR1_AS1
IZUMO4
JADE3
JAG1
JAG2
JAK1
JAKMIP3
JAM2
JARID2_AS1
JAZF1
JAZF1_AS1
JPH3
JPH4
JSRP1
JUN
JUND
KALRN
KAT2B
KATNBL1
KAZN
KBTBD11_OT1
KBTBD12
KBTBD7
KCNA2
KCNA6
KCNAB3
KCNC4
KCND1
KCNE3
KCNG2
KCNH1
KCNH8
KCNIP2
KCNIP2_AS1
KCNJ10
KCNJ14
KCNJ15
KCNJ2
KCNK13
KCNK5
KCNK7
KCNMB3
KCNMB4
KCNN3
KCNQ5
KCNRG
KCNT1
KCNT2
KCTD1
KCTD15
KCTD19
KHDC1
KHK
KIAA0040
KIAA0101
KIAA0226L
KIAA0232
KIAA0895
KIAA0895L
KIAA1024
KIAA1033
KIAA1161
KIAA1211
KIAA1456
KIAA1462
KIAA1522
KIAA1551
KIAA1614
KIAA1656
KIAA1671
KIAA1683
KIAA1715
KIAA1875
KIAA1958
KIF18B
KIF19
KIF20A
KIF26A
KIF26B
KIF2C
KIF5A
KIF9
KIF9_AS1
KIFC1
KIFC3
KIR2DL3
KIR2DL4
KIR3DL1
KIRREL3
KISS1R
KIT
KITLG
KLB
KLC2
KLF1
KLF3
KLF3_AS1
KLF5
KLHDC8A
KLHDC8B
KLHDC9
KLHL10
KLHL25
KLHL26
KLHL29
KLHL31
KLHL35
KLHL41
KLHL7_AS1
KLHL9
KLKB1
KLRB1
KLRC2
KLRC4
KLRG1
KNDC1
KPTN
KRCC1
KREMEN2
KRT18
KRT79
KRTAP5_9
KRTAP5_AS1
L1TD1
L3MBTL1
L3MBTL4_AS1
LAG3
LAMA5
LAMB1
LAMB2P1
LAMB3
LAMC1
LAMP2
LAMP3
LAMP5
LAMTOR5_AS1
LANCL2
LANCL3
LAPTM4B
LARGE
LARGE_AS1
LARP1B
LARS2_AS1
LAT2
LAYN
LBH
LBX2_AS1
LCA5
LCA5L
LCMT1_AS1
LCMT1_AS2
LCN10
LCP1
LDB2
LDLR
LDLRAD3
LEFTY1
LEFTY2
LEKR1
LENEP
LETM2
LGALS12
LGALS17A
LGALS3
LGALS4
LGI4
LGMN
LGR6
LHFP
LHFPL3_AS2
LHX3
LILRA2
LIM2
LIMS2
LIN28A
LINC00092
LINC00102
LINC00113
LINC00167
LINC00174
LINC00176
LINC00222
LINC00265
LINC00272
LINC00304
LINC00310
LINC00346
LINC00364
LINC00381
LINC00392
LINC00397
LINC00440
LINC00469
LINC00482
LINC00494
LINC00504
LINC00511
LINC00534
LINC00562
LINC00563
LINC00565
LINC00571
LINC00598
LINC00622
LINC00663
LINC00665
LINC00671
LINC00673
LINC00678
LINC00683
LINC00707
LINC00824
LINC00861
LINC00865
LINC00866
LINC00880
LINC00888
LINC00896
LINC00900
LINC00904
LINC00910
LINC00925
LINC00933
LINC00940
LINC00945
LINC00950
LINC00999
LINC01006
LINC01011
LINC01012
LINC01023
LINC01024
LINC01053
LINC01054
LINC01058
LINC01075
LINC01106
LINC01108
LINC01115
LINC01134
LINC01163
LINC01187
LINC01209
LINC01213
LINC01216
LINC01219
LINC01231
LINC01252
LINC01260
LINC01268
LINC01277
LINC01314
LINC01338
LINC01342
LINC01352
LINC01358
LINC01364
LINC01375
LINC01389
LINC01431
LINC01500
LINC01521
LINC01535
LINC01569
LINC01587
LINC01588
LINC01590
LIPC
LIPE_AS1
LIPF
LIPH
LITAF
LMNA
LMNTD2
LNP1
LOC100128164
LOC100128288
LOC100128398
LOC100129046
LOC100129148
LOC100129461
LOC100129518
LOC100129534
LOC100129924
LOC100129931
LOC100129940
LOC100129973
LOC100130075
LOC100130264
LOC100130451
LOC100130476
LOC100130691
LOC100130705
LOC100130987
LOC100131257
LOC100131655
LOC100132215
LOC100133669
LOC100134391
LOC100240734
LOC100268168
LOC100270746
LOC100272217
LOC100287015
LOC100287042
LOC100287944
LOC100288123
LOC100288152
LOC100288181
LOC100288637
LOC100288846
LOC100289495
LOC100289511
LOC100289673
LOC100335030
LOC100420587
LOC100499489
LOC100505478
LOC100505625
LOC100505942
LOC100506083
LOC100506127
LOC100506258
LOC100506314
LOC100506321
LOC100506679
LOC100506688
LOC100506730
LOC100506747
LOC100506801
LOC100507006
LOC100507053
LOC100507156
LOC100507283
LOC100507351
LOC100507388
LOC100507406
LOC100507412
LOC100507431
LOC100507462
LOC100507506
LOC100507564
LOC100507600
LOC100507634
LOC100507639
LOC100996251
LOC100996342
LOC100996455
LOC100996579
LOC100996583
LOC100996634
LOC101054525
LOC101926889
LOC101926935
LOC101926963
LOC101927021
LOC101927053
LOC101927056
LOC101927142
LOC101927166
LOC101927311
LOC101927322
LOC101927415
LOC101927416
LOC101927437
LOC101927438
LOC101927472
LOC101927557
LOC101927560
LOC101927604
LOC101927619
LOC101927623
LOC101927692
LOC101927740
LOC101927746
LOC101927768
LOC101927780
LOC101927795
LOC101927817
LOC101927829
LOC101927854
LOC101927870
LOC101928034
LOC101928043
LOC101928069
LOC101928105
LOC101928140
LOC101928163
LOC101928279
LOC101928280
LOC101928371
LOC101928404
LOC101928650
LOC101928674
LOC101928710
LOC101928739
LOC101928841
LOC101928861
LOC101928865
LOC101928891
LOC101928940
LOC101928973
LOC101928994
LOC101929023
LOC101929066
LOC101929076
LOC101929162
LOC101929207
LOC101929340
LOC101929415
LOC101929431
LOC101929441
LOC101929505
LOC101929516
LOC101929524
LOC101929549
LOC101929567
LOC101929592
LOC101929679
LOC101929680
LOC101929694
LOC101929717
LOC101929719
LOC101929741
LOC101929753
LOC101929754
[truncated: 1,958 more rows]

## Sheet: Table2
Supplementary Table 2: Top 25 Pathways for the Shared Significant Genes of COVID-19 and BD
Pathway	Adj P- Value	-LOG10 Adj P-Value	Genes number	Genes
Eukaryotic Translation Elongation	0.000135463	3.86818	6	RPS24, RPL35A, RPL30, EEF1B2, RPL11, RPL31
Formation of a pool of free 40S subunits	0.000145153	3.83818	6	RPS24, RPL35A, RPL30, RPL31, EIF3J, RPL11
L13a-mediated translational silencing of Ceruloplasmin expression	0.000169738	3.77022	6	RPS24, RPL35A, RPL30, RPL31, EIF3J, RPL11
GTP hydrolysis and joining of the 60S ribosomal subunit	0.000169738	3.77022	6	RPS24, RPL35A, RPL30, RPL31, EIF3J, RPL11
Selenoamino acid metabolism	0.000178425	3.74854	6	RPS24, RPL35A, RPL30, RPL31, RARS, RPL11
Cap-dependent Translation Initiation	0.000178425	3.74854	6	RPS24, RPL35A, RPL30, RPL31, EIF3J, RPL11
Eukaryotic Translation Initiation	0.000178425	3.74854	6	RPS24, RPL35A, RPL30, RPL31, EIF3J, RPL11
Translation	0.000197017	3.7055	8	RPS24, RPL35A, RPL30, EEF1B2, RARS, EIF3J, RPL11, RPL31
Metabolism of proteins	0.000258454	3.58762	18	RAB27A, RPS24, RAB34, PFDN5, SOCS3, CLSPN, RPL35A, UBE2C, EIF3J, RPL30, RPL31, RARS, RPL11, MITF, EEF1B2, FKBP9, FBXO10, KLHL9
Peptide chain elongation	0.000540465	3.26723	5	RPL30, RPS24, RPL35A, RPL11, RPL31
Viral mRNA Translation	0.000540465	3.26723	5	RPL30, RPS24, RPL35A, RPL11, RPL31
Eukaryotic Translation Termination	0.000557906	3.25344	5	RPL30, RPS24, RPL35A, RPL11, RPL31
Selenocysteine synthesis	0.000557906	3.25344	5	RPL30, RPS24, RPL35A, RPL11, RPL31
Nonsense Mediated Decay (NMD) independent of the Exon Junction Complex (EJC)	0.000579246	3.23714	5	RPL30, RPS24, RPL35A, RPL11, RPL31
SRP-dependent cotranslational protein targeting to membrane	0.00114675	2.94053	5	RPL30, RPS24, RPL35A, RPL11, RPL31
Nonsense Mediated Decay (NMD) enhanced by the Exon Junction Complex (EJC)	0.00120332	2.91962	5	RPL30, RPS24, RPL35A, RPL11, RPL31
Nonsense-Mediated Decay (NMD)	0.00120332	2.91962	5	RPL30, RPS24, RPL35A, RPL11, RPL31
TP53 Regulates Transcription of Genes Involved in Cytochrome C Release	0.0017676	2.75262	3	TP63, ATM, BNIP3L
Influenza Viral RNA Transcription and Replication	0.00186243	2.72992	5	RPL30, RPS24, RPL35A, RPL11, RPL31
Human papillomavirus infection	0.00198924	2.70131	8	DLG4, RBL2, ATM, ITGA4, NOTCH2, IFNAR2, COL6A3, EGF
Gene expression (Transcription)	0.00204062	2.69024	14	TP63, TDRD9, BNIP3L, ZNF226, RBL2, ASH2L, TET1, ATM, ITGA4, SOCS3, NOTCH2, RRM2B, RRM2, UHRF1
Developmental Biology	0.00204062	2.69024	11	RPS24, STX1B, ASH2L, CSTA, RPL35A, RPL30, RPL31, RPL11, PTPRA, COL6A3, KRT18
Influenza Life Cycle	0.00221006	2.6556	5	RPL30, RPS24, RPL35A, RPL11, RPL31
Metabolism	0.00222219	2.65322	18	RPS24, ISCA1, RPL30, RPL35A, GLRX5, GLDC, MGLLSL, C7A11, ACSL4, RPL31, RGL1, RARS, RPIA, RPL11, TRIB3, RRM2B, FECH, RRM2
Influenza Infection	0.00289543	2.53829	5	RPL30, RPS24, RPL35A, RPL11, RPL31

## Sheet: Table3
Supplementary Table 3: Top 25 Pathways for the Shared Significant Genes of COVID-19 and SZ
Pathway	Adj P-Value	-LOG10 Adj P-Value	Genes number	Genes
Signal Transduction	0.000796021	3.09908	22	AMOTL1, TSHR, BDNF, LAMB3, FLT1, MECOM, CCNE1, OPRL1, CXCR2, ARHGAP25, EDN1, REEP6, ACVRL1, PPARG, COL4A4, P2RY6, NRP2, CXCL1, CDK1, PDK3, GFRA2, CHEK1
Metabolism	0.00780607	2.10757	15	SLC44A4, DBH, ALDH4A1, CACNA1D, PDK3, ENTPD3, PPARG, TNFRSF21, KHK, SARDH, PLA2G4C, HAL, B4GALT2, MECR, SLC27A2
Pathways in cancer	0.0127314	1.89513	8	MECOM, CCNE1, PPARG, COL4A4, RUNX1T1, CSF3R, EDN1, LAMB3
Metabolic pathways	0.0134733	1.87052	14	DNMT3B, DBH, NAT8, STAR, GPT2, TRAK2, ENTPD3, KHK, SARDH, HAL, MECR, PLA2G4C, ALDH4A1, B4GALT2
Cytokine-cytokine receptor interaction	0.0135843	1.86696	6	CXCL1, EDA, CXCR2, TNFRSF21, ACVRL1, CSF3R
NCAM1 interactions	0.0159656	1.79682	3	COL4A4, CACNA1D, GFRA2
Class A/1 (Rhodopsin-like receptors)	0.0159656	1.79682	6	CXCL1, CXCR2, EDN1, TSHR, P2RY6, OPRL1
PI3K-Akt signaling pathway	0.0202621	1.69332	6	CCNE1, COL4A4, CSF3R, LAMB3, BDNF, FLT1
NCAM signaling for neurite out-growth	0.0249714	1.60256	3	COL4A4, CACNA1D, GFRA2
Assembly of collagen fibrils and other multimeric structures	0.0249714	1.60256	3	CTSB, COL4A4, LAMB3
Chk1/Chk2(Cds1) mediated inactivation of Cyclin B:Cdk1 complex	0.0260407	1.58435	2	CDK1, CHEK1
Anchoring fibril formation	0.0294155	1.53142	2	LAMB3, COL4A4
Renin secretion	0.0294155	1.53142	3	EDN1, CTSB, CACNA1D
Cellular senescence	0.0294155	1.53142	4	CDK1, CCNE1, CACNA1D, CHEK1
p53 signaling pathway	0.0298494	1.52506	3	CDK1, CCNE1, CHEK1
SUMO E3 ligases SUMOylate target proteins	0.0331538	1.47947	4	DNMT3B, PPARG, TOP2B, SATB2
PPAR signaling pathway	0.0331538	1.47947	3	SORBS1, PPARG, SLC27A2
MAPK signaling pathway	0.0331538	1.47947	5	MECOM, PLA2G4C, BDNF, CACNA1D, FLT1
SUMOylation	0.0348922	1.45727	4	DNMT3B, PPARG, TOP2B, SATB2
Phase 4 - resting membrane potential	0.0348922	1.45727	2	KCNK7, KCNJ14
GPCR ligand binding	0.0349286	1.45682	6	CXCL1, CXCR2, EDN1, TSHR, P2RY6, OPRL1
Signaling by Receptor Tyrosine Kinases	0.0359475	1.44433	6	COL4A4, LAMB3, FLT1, BDNF, NRP2, CHEK1
Peptide ligand-binding receptors	0.0403776	1.39386	4	CXCL1, CXCR2, OPRL1, EDN1
Collagen formation	0.0431426	1.36509	3	CTSB, COL4A4, LAMB3
Small cell lung cancer	0.0463986	1.3335	3	LAMB3, COL4A4, CCNE1

## Sheet: Table4
Supplementary Table 4: Top 25 Pathways for the Shared Significant Genes of COVID-19 and LOD
Pathway	Adj P-Value	-LOG10 Adj P-Value	Genes number	Genes
Signaling by Activin	0.0180464	1.74361	2	INHBB, ACVR1C
UTP and CTP dephosphorylation II	0.038179	1.41818	1	ENTPD2
glycogenolysis	0.038179	1.41818	1	MGAM
UTP and CTP dephosphorylation I	0.038179	1.41818	1	ENTPD2
TGF-beta signaling pathway	0.038179	1.41818	2	INHBB, ACVR1C
Purine metabolism	0.038179	1.41818	2	PDE9A, ENTPD2
Signaling pathways regulating pluripotency of stem cells	0.038179	1.41818	2	INHBB, ACVR1C
Pathways in cancer	0.038179	1.41818	3	EPAS1, TXNRD3, FGF9
TGF-beta signaling pathway	0.038179	1.41818	2	INHBB, ACVR1C
FGF signaling pathway	0.038179	1.41818	2	SPRY1, FGF9
Signaling by TGF-beta family members	0.038179	1.41818	2	INHBB, ACVR1C
PTK6 Expression	0.038179	1.41818	1	EPAS1
FGFR1c ligand binding and activation	0.038179	1.41818	1	FGF9
Signaling by activated point mutants of FGFR1	0.038179	1.41818	1	FGF9
Phosphate bond hydrolysis by NTPDase proteins	0.038179	1.41818	1	ENTPD2
Signal Transduction	0.038179	1.41818	6	EPAS1, DTX1, ACVR1C, SPRY1, INHBB, FGF9
FGFR3 mutant receptor activation	0.038179	1.41818	1	FGF9
Phospholipase C-mediated cascade; FGFR3	0.038179	1.41818	1	FGF9
Signaling by activated point mutants of FGFR3	0.038179	1.41818	1	FGF9
FGFR3c ligand binding and activation	0.038179	1.41818	1	FGF9
FGFR2c ligand binding and activation	0.038179	1.41818	1	FGF9
FGFR3 ligand binding and activation	0.038179	1.41818	1	FGF9
FGFR1 ligand binding and activation	0.0385025	1.41451	1	FGF9
Regulation of signaling by NODAL	0.0385025	1.41451	1	ACVR1C
Digestion of dietary carbohydrate	0.0385025	1.41451	1	MGAM

## Sheet: Table5
Supplementary Table 5: Top 25 Gene Ontology for the Common Significant Genes of COVID-19 and BD
GO Term	GO Pathway	Adj P-Value	-LOG 10-Adj P-Value	Genes number	Genes
GO:0005515	protein binding	1.21376e-14	13.9159	78	STX1B,STAB1,ASH2L,LARP1B,GLRX5,FBXO10,ATM,MGLL,RPL35A,ANO2,GRB14,IFNAR2,COL24A1,SCAMP5,NOTCH2,TRIB3,MITF,BNIP3L,KIAA0101,EGF,AXL,ARL4A,PTGFRN,TP63,EIF3J,RAB34,NUSAP1,DLG4,PSIP1,ARHGEF6,KLRG1,RPL30,CLSPN,CDYL,CDKL3,MED12L,RARS,RPIA,FECH,GYPA,RRM2,RRM2B,MBNL3,ANKRD44,PAQR8,CSTA,PFDN5,PTPRA,RBL2,GPR152,ITGA4,AP4M1,KCNQ5,RGL1,EEF1B2,USP12,CRYBB1,RPL11,BTG3,EPB41,CALD1,UHRF1,RAB27A,TCL1A,NIN,SOCS3,MXI…
GO:0005829	cytosol	1.17221e-08	7.93099	41	STX1B,FBXO10,MGLL,RPL35A,SEC62,EPB41,RGL1,STXBP5,RRM2,TRIB3,BNIP3L,ARL4A,EIF3J,ARHGEF6,RARS,RPIA,RRM2B,RPS24,PFDN5,RBL2,AP4M1,CSTA,EEF1B2,USP12,RPL11,CALD1,KLHL9,RAB27A,TCL1A,PSIP1,SOCS3,MXI1,UBE2C,GRB14,RPL30,RPL31,FRAT1,TOM1L1,BAIAP3,AIF1,KRT18
GO:0070062	extracellular exosome	0.000132272	3.87853	22	CREG1, ITGA4, RPL35A, ACSL4, EGF, AXL, RAB34, WASF3, PLOD2, RARS, PTPRA, RBL2, AP4M1, RPL11, RAB27A, SLC7A11, RPL30, RPL31, TOM1L1, MITD1, COL6A3, KRT18
GO:0005886	plasma membrane	0.000145153	3.83818	33	PTGFR, STX1B, STAB1, MGLL, ANO2, GRB14, IFNAR2, STXBP5, ACSL4, TRIB3, EGF, AXL, ARL4A, DLG4, KLRG1, GLDC, PAQR8, SCAMP5, ITGA4, KCNQ5, CLEC2D, KCNH8, GAPT, GYPA, EPB41, CALD1, GPR152, NIN, UBE2C, SLC7A11, NOTCH2, PTPRA, BAIAP3
GO:0005634	nucleus	0.000169738	3.77022	35	STX1B, ASH2L, LARP1B, GLRX5, ATM, RPS24, FIZ1, RABGAP1L, TRIB3, MITF, BNIP3L, KIAA0101, ARL4A, TP63, BTG3, RPL30, CLSPN, CDYL, CDKL3, MED12L, RARS, MBNL3, TDRD9, PFDN5, ZNF226, TET1, EEF1B2, USP12, KLRG1, UHRF1, MXI1, UBE2C, NOTCH2, NEIL3, AIF1
GO:0005654	nucleoplasm	0.000178981	3.74719	27	ASH2L, ATM, MGLL, ANO2, TRIB3, MITF, KIAA0101, ARL4A, TP63, GLDC, CLSPN, RARS, RRM2B, MBNL3, RPS24, RBL2, CSTA, USP12, RPL11, PSIP1, UHRF1, TCL1A, NIN, MXI1, UBE2C, NOTCH2, NEIL3
GO:0006413	translational initiation	0.000197017	3.7055	6	RPS24, RPL35A, RPL30, RPL31, EIF3J, RPL11
GO:0006614	SRP-dependent cotranslational protein targeting to membrane	0.000540465	3.26723	5	RPL30, RPS24, RPL35A, RPL11, RPL31
GO:0006887	exocytosis	0.000557906	3.25344	6	RAB27A, STX1B, DLG4, SCAMP5, STXBP5, BAIAP3
GO:0002181	cytoplasmic translation	0.000557906	3.25344	4	RPL30, RPL35A, RPL11, RPL31
GO:0019083	viral transcription	0.00100784	2.99661	5	RPL30, RPS24, RPL35A, RPL11, RPL31
GO:0000184	nuclear-transcribed mRNA catabolic process, nonsense-mediated decay	0.00120928	2.91747	5	RPL30, RPS24, RPL35A, RPL11, RPL31
GO:0022625	cytosolic large ribosomal subunit	0.00124095	2.90625	4	RPL30, RPL35A, RPL11, RPL31
GO:0065003	protein-containing complex assembly	0.00178925	2.74733	5	MITF, GLDC, EPB41, DLG4, WASF3
GO:0051537	2 iron, 2 sulfur cluster binding	0.00202512	2.69355	3	GLRX5, ISCA1, FECH
GO:0007275	multicellular organism development	0.00204062	2.69024	8	PAQR8, TCL1A, CREG1, TDRD9, CHURC1, NOTCH2, MBNL3, AXL
GO:0043066	negative regulation of apoptotic process	0.00271447	2.56632	8	TCL1A, BNIP3L, SOCS3, PTGFR, NOTCH2, AIF1, AXL, KRT18
GO:0003735	structural constituent of ribosome	0.00315523	2.50097	5	RPL30, RPS24, RPL35A, RPL11, RPL31
GO:0042788	polysomal ribosome	0.00411894	2.38521	3	RPL11, RPL30, RPL31
GO:0006412	translation	0.00447626	2.34908	5	RPL30, RPS24, RPL35A, RPL11, RPL31
GO:0042802	identical protein binding	0.0060048	2.2215	12	TP63, TCL1A, BNIP3L, GPR152, ATM, C1QTNF6, EIF3J, ANO2, RPIA, MITD1, RRM2B, UHRF1
GO:0001956	positive regulation of neurotransmitter secretion	0.0061324	2.21237	2	BAIAP3, STX1B
GO:0006605	protein targeting	0.00787923	2.10352	3	RAB27A, AP4M1, RPL11
GO:0005737	cytoplasm	0.00787923	2.10352	26	PTGFR, FBXO10, FIZ1, PFDN5, ARL4A, TP63, BTG3, DLG4, CDYL, CDKL3, RARS, MBNL3, TDRD9, ISCA1, CSTA, EEF1B2, RPL11, NUSAP1, NIN, GRB14, ACSL4, FRAT1, TOM1L1, STXBP5, AIF1, KRT18
GO:0034101	erythrocyte homeostasis	0.0102695	1.98845	2	RPS24, AXL

## Sheet: Table6
Supplementary Table 6: Top 25 Gene Ontology for the Common Significant Genes of COVID-19 and SZ
GO Term	GO Pathway	Adj P-Value	-LOG10 Adj P-Value	Genes number	Genes
GO:0005515	protein binding	5.49288e-10	9.2602	69	AMOTL1, BDNF, STAR, TRIM71, TRAK2, NCS1, ECM1, RASSF6, NAT8, RUNX1T1, REEP6, CHI3L1, IKZF4, SORBS1, TSHR, S100A13, TXNDC2, NEK11, FLT1, BNIPL, GAS2L1, LAMB3, C11orf49, MECOM, CCNE1, NLRP9, BBS5, OPRL1, SLC38A11, CXCR2, FAM110B, SCNN1A, EDN1, MUC1, DLX2, CLDN7, DNMT3B, GSPT1, ACVRL1, SH3RF2, MFI2, FAM189B, CTSB, ENTPD3, CCDC79, PPARG, TNFRSF21, SATB2, CSF3R, KHK, GYPB, P2RY6, CACNA1D, CXCL1, DBH, …
GO:0005887	integral component of plasma membrane	3.69916e-07	6.4319	19	EDA, SLC12A6, SCNN1A, PLXNA1, HCN3, KCNK7, SLC24A3, SLC29A1, CXCR2, TNFRSF21, ACVRL1, MUC1, CHRNA2, CSF3R, TSHR, GYPB, P2RY6, OPRL1, FLT1
GO:0005886	plasma membrane	6.00211e-06	5.2217	35	AMOTL1, STAR, CSF3R, TRAK2, NCS1, SLC29A1, SORBS1, TSHR, S100A13, OPRL1, FLT1, KCNK7, CACNA1D, ENTPD3, CXCR2, SLC12A6, SCNN1A, CLDN7, ACVRL1, SLC44A4, KCNJ14, MFI2, MUC1, SLC24A3, TNFRSF21, CHRNA2, GYPB, P2RY6, SLC27A2, EDA, PLXNA1, RIN1, ATP8B3, GFRA2, HCN3
GO:0051216	cartilage development	0.00690306	2.16096	4	EDN1, CHI3L1, DLX2, SATB2
GO:0045766	positive regulation of angiogenesis	0.00690306	2.16096	5	CXCR2, ACVRL1, ECM1, CHI3L1, FLT1
GO:0016324	apical plasma membrane	0.00919093	2.03664	7	AMOTL1, SLC44A4, SCNN1A, CTSB, SLC29A1, P2RY6, MUC1
GO:0030593	neutrophil chemotaxis	0.0100896	1.99612	4	CXCL1, CXCR2, CSF3R, EDN1
GO:0007613	memory	0.0103663	1.98438	4	DBH, BDNF, B4GALT2, RIN1
GO:0007165	signal transduction	0.0103663	1.98438	12	CXCL1, ACVRL1, STAR, ARHGAP25, PPARG, OSGIN1, RIN1, ECM1, RASSF6, CXCR2, CHRNA2, CSF3R
GO:0042493	response to drug	0.0120341	1.91959	7	DNMT3B, NAT8, STAR, PPARG, MUC1, CDK1, BDNF
GO:1904825	protein localization to microtubule plus-end	0.0120341	1.91959	2	GAS2L1, MAPRE3
GO:1905563	negative regulation of vascular endothelial cell proliferation	0.0120341	1.91959	2	PPARG, FLT1
GO:0030425	dendrite	0.0120341	1.91959	7	ACVRL1, KCNJ14, TRAK2, HCN3, RIN1, NCS1, BDNF
GO:0008022	protein C-terminus binding	0.0131946	1.8796	5	ECM1, PPARG, TOP2B, OPRL1, MAPRE3
GO:0003682	chromatin binding	0.0143692	1.84257	7	DNMT3B, PPARG, PRDM11, CDK1, SATB2, TOP2B, DLX2
GO:0035357	peroxisome proliferator activated receptor signaling pathway	0.0144046	1.8415	2	PPARG, PDK3
GO:0071455	cellular response to hyperoxia	0.0144046	1.8415	2	DNMT3B, PPARG
GO:0007275	multicellular organism development	0.0144046	1.8415	7	KCTD15, CCDC120, PLXNA1, OSGIN1, TXNDC2, MAPRE3, FLT1
GO:0043235	receptor complex	0.0144046	1.8415	5	TSHR, ACVRL1, CSF3R, GFRA2, FLT1
GO:0007162	negative regulation of cell adhesion	0.0144046	1.8415	3	PLXNA1, ACVRL1, CLDN7
GO:0016323	basolateral plasma membrane	0.015738	1.80305	5	TSHR, SLC12A6, P2RY6, SLC29A1, CLDN7
GO:0014823	response to activity	0.015738	1.80305	4	DNMT3B, CDK1, STAR, EDN1
GO:0031000	response to caffeine	0.0175604	1.75547	2	DNMT3B, PPARG
GO:0030308	negative regulation of cell growth	0.0176722	1.75271	4	PPARG, OSGIN1, ACVRL1, PRDM11
GO:0001525	angiogenesis	0.0204577	1.68914	5	AMOTL1, SLC12A6, ACVRL1, ECM1, FLT1

## Sheet: Table7
Supplementary Table 7: Top 25 Gene Ontology for the Common Significant Genes of COVID-19 and LOD
GO Term	GO Pathway	Adj P-Value	-LOG10 Adj P-Value	Genes number	Genes
GO:0032924	activin receptor signaling pathway	0.0180464	1.74361	2	INHBB, ACVR1C
GO:0046676	negative regulation of insulin secretion	0.0186858	1.72849	2	INHBB, ACVR1C
GO:0007275	multicellular organism development	0.0186858	1.72849	4	EPAS1, CDHR3, TXNRD3, EBF1
GO:0001228	DNA-binding transcription activator activity, RNA polymerase II-specific	0.0186858	1.72849	4	EPAS1, MGAM, NR6A1, EBF1
GO:0030154	cell differentiation	0.038179	1.41818	4	ACVR1C, INHBB, TXNRD3, FGF9
GO:0098869	cellular oxidant detoxification	0.038179	1.41818	2	SRXN1, TXNRD3
GO:0030324	lung development	0.038179	1.41818	2	EPAS1, FGF9
GO:0005604	basement membrane	0.038179	1.41818	2	ENTPD2, FGF9
GO:0005515	protein binding	0.038179	1.41818	16	BEND7, SPON1, SRXN1, DTX1, EPAS1, MGAM, CDHR3, INHBB, PDE9A, EBF1, ANKK1, SPRY1, SH3PXD2A, TXNRD3, DNASE1L3, PPAP2B
GO:0005524	ATP binding	0.038179	1.41818	5	ANKK1, NLRP7, SRXN1, ENTPD2, ACVR1C
GO:0000981	DNA-binding transcription factor activity, RNA polymerase II-specific	0.038179	1.41818	4	EPAS1, MGAM, NR6A1, EBF1
GO:0000790	nuclear chromatin	0.038179	1.41818	4	EPAS1, MGAM, NR6A1, EBF1
GO:0042995	cell projection	0.038179	1.41818	2	ANKK1, SH3PXD2A
GO:0046983	protein dimerization activity	0.038179	1.41818	2	MGAM, EBF1
GO:0004530	deoxyribonuclease I activity	0.038179	1.41818	1	DNASE1L3
GO:0016361	activin receptor activity, type I	0.038179	1.41818	1	ACVR1C
GO:0042376	phylloquinone catabolic process	0.038179	1.41818	1	CYP4F3
GO:0030262	apoptotic nuclear changes	0.038179	1.41818	1	ACVR1C
GO:0046069	cGMP catabolic process	0.038179	1.41818	1	PDE9A
GO:0048505	regulation of timing of cell differentiation	0.038179	1.41818	1	FGF9
GO:0036101	leukotriene B4 catabolic process	0.038179	1.41818	1	CYP4F3
GO:0050051	leukotriene-B4 20-monooxygenase activity	0.038179	1.41818	1	CYP4F3
GO:0072675	osteoclast fusion	0.038179	1.41818	1	SH3PXD2A
GO:0043619	regulation of transcription from RNA polymerase II promoter in response to oxidative stress	0.038179	1.41818	1	EPAS1
GO:1901164	negative regulation of trophoblast cell migration	0.038179	1.41818	1	ACVR1C
